# Supplementary material for: The Very Long COVID: Persistence of Symptoms after 12–18 Months from the Onset of Infection and Hospitalization
Source: J Clin Med. 2023 Feb 28;12(5):1915. doi: 10.3390/jcm12051915 (PMC10003916; doi:10.3390/jcm12051915)
Supplement: Supplementary file 1 [file jcm-12-01915-s001.zip]

Archive with 1 entries (1 files):
- jcm-2208242-supplementary.pdf
